# Supplementary material for: Natural language processing and expert follow-up establishes tachycardia association with CDKL5 deficiency disorder
Source: Genet Med Open. 2023 Nov 18;2:100842. doi: 10.1016/j.gimo.2023.100842 (PMC11613813; doi:10.1016/j.gimo.2023.100842)
Supplement: Supplementary Data [file mmc2.xlsx]

## Sheet: mutalizer_output
Input	Status	Normalized	DNA g.	RNA	Protein
NM_003159.2:c.668T>G	Success	NM_003159.2:c.668T>G	N/A	NM_003159.2:r.(668u>g)	NM_003159.2(NP_003150.1):p.(Ile223Ser)
NM_003159.2:c.529T>C	Success	NM_003159.2:c.529T>C	N/A	NM_003159.2:r.(529u>c)	NM_003159.2(NP_003150.1):p.(Tyr177His)
NM_001323289.2:c.2322del	Success	NM_001323289.2:c.2322del	N/A	NM_001323289.2:r.(2322del)	NM_001323289.2(NP_001310218.1):p.(Glu775Argfs*9)
NC_000023.11(NM_003159.3):c.99+5G>A	Success	NC_000023.11(NM_003159.3):c.99+5G>A	NC_000023.11:g.18510859G>A	N/A	N/A
NM_003159.2:c.1498_1501dup	Success	NM_003159.2:c.1498_1501dup	N/A	NM_003159.2:r.(1498_1501dup)	NM_003159.2(NP_003150.1):p.(Leu501Glnfs*4)
NM_001323289.2:c.2374dup	Success	NM_001323289.2:c.2374dup	N/A	NM_001323289.2:r.(2374dup)	NM_001323289.2(NP_001310218.1):p.(Thr792Asnfs*9)
NM_001323289.2:c.533G>T	Success	NM_001323289.2:c.533G>T	N/A	NM_001323289.2:r.(533g>u)	NM_001323289.2(NP_001310218.1):p.(Arg178Leu)
NC_000023.11:g.18582354_18626826del	Success	NC_000023.11:g.18582354_18626826del	N/A	N/A	N/A
NM_001323289.2:c.533G>A	Success	NM_001323289.2:c.533G>A	N/A	NM_001323289.2:r.(533g>a)	NM_001323289.2(NP_001310218.1):p.(Arg178Gln)
NM_003159.2:c.351T>A	Success	NM_003159.2:c.351T>A	N/A	NM_003159.2:r.(351u>a)	NM_003159.2(NP_003150.1):p.(Tyr117*)
NM_003159.2:c.623del	Success	NM_003159.2:c.623del	N/A	NM_003159.2:r.(623del)	NM_003159.2(NP_003150.1):p.(Gln208Argfs*20)
NM_003159.2:c.2323_2326del	Success	NM_003159.2:c.2323_2326del	N/A	NM_003159.2:r.(2323_2326del)	NM_003159.2(NP_003150.1):p.(Glu775Serfs*8)
NM_003159.2:c.784T>C	Success	NM_003159.2:c.784T>C	N/A	NM_003159.2:r.(784u>c)	NM_003159.2(NP_003150.1):p.(Tyr262His)
NM_001323289.2:c.364G>A	Success	NM_001323289.2:c.364G>A	N/A	NM_001323289.2:r.(364g>a)	NM_001323289.2(NP_001310218.1):p.(Ala122Thr)
NM_001323289.2:c.1675C>T	Success	NM_001323289.2:c.1675C>T	N/A	NM_001323289.2:r.(1675c>u)	NM_001323289.2(NP_001310218.1):p.(Arg559*)
NM_001323289.2:c.1976_1977del	Success	NM_001323289.2:c.1976_1977del	N/A	NM_001323289.2:r.(1976_1977del)	NM_001323289.2(NP_001310218.1):p.(Val659Glyfs*23)
NM_001323289.2:c.1165C>T	Success	NM_001323289.2:c.1165C>T	N/A	NM_001323289.2:r.(1165c>u)	NM_001323289.2(NP_001310218.1):p.(Gln389*)
NC_000023.11(NM_003159.3):c.65-1G>A	Success	NC_000023.11(NM_003159.3):c.65-1G>A	NC_000023.11:g.18510819G>A	N/A	N/A
NM_001323289.2:c.1354C>T	Success	NM_001323289.2:c.1354C>T	N/A	NM_001323289.2:r.(1354c>u)	NM_001323289.2(NP_001310218.1):p.(Gln452*)
NM_001323289.2:c.629del	Success	NM_001323289.2:c.629del	N/A	NM_001323289.2:r.(629del)	NM_001323289.2(NP_001310218.1):p.(Leu210Tyrfs*18)
NM_001323289.2:c.175C>T	Success	NM_001323289.2:c.175C>T	N/A	NM_001323289.2:r.(175c>u)	NM_001323289.2(NP_001310218.1):p.(Arg59*)
NM_001323289.2:c.595T>C	Success	NM_001323289.2:c.595T>C	N/A	NM_001323289.2:r.(595u>c)	NM_001323289.2(NP_001310218.1):p.(Cys199Arg)
NM_001323289.2:c.400C>T	Success	NM_001323289.2:c.400C>T	N/A	NM_001323289.2:r.(400c>u)	NM_001323289.2(NP_001310218.1):p.(Arg134*)
NC_000023.11(NM_003159.3):c.2046+1G>A	Success	NC_000023.11(NM_003159.3):c.2046+1G>A	NC_000023.11:g.18608913G>A	N/A	N/A
NM_001323289.2:c.215T>C	Success	NM_001323289.2:c.215T>C	N/A	NM_001323289.2:r.(215u>c)	NM_001323289.2(NP_001310218.1):p.(Ile72Thr)
NM_001323289.2:c.608A>G	Success	NM_001323289.2:c.608A>G	N/A	NM_001323289.2:r.(608a>g)	NM_001323289.2(NP_001310218.1):p.(Glu203Gly)
NM_001323289.2:c.412C>G	Success	NM_001323289.2:c.412C>G	N/A	NM_001323289.2:r.(412c>g)	NM_001323289.2(NP_001310218.1):p.(Pro138Ala)
NM_001323289.2:c.470C>T	Success	NM_001323289.2:c.470C>T	N/A	NM_001323289.2:r.(470c>u)	NM_001323289.2(NP_001310218.1):p.(Ala157Val)
NM_001323289.2:c.587C>G	Success	NM_001323289.2:c.587C>G	N/A	NM_001323289.2:r.(587c>g)	NM_001323289.2(NP_001310218.1):p.(Ser196Trp)
NM_001323289.2:c.934A>T	Success	NM_001323289.2:c.934A>T	N/A	NM_001323289.2:r.(934a>u)	NM_001323289.2(NP_001310218.1):p.(Lys312*)
NM_001323289.2:c.46del	Success	NM_001323289.2:c.46del	N/A	NM_001323289.2:r.(46del)	NM_001323289.2(NP_001310218.1):p.(Val18Leufs*2)
NM_001323289.2:c.725del	Success	NM_001323289.2:c.725del	N/A	NM_001323289.2:r.(725del)	NM_001323289.2(NP_001310218.1):p.(Pro242Leufs*25)
NC_000023.11:g.18209153_19223560del	Success	NC_000023.11:g.18209153_19223560del	N/A	N/A	N/A
NC_000023.11(NM_001323289.2):c.65-2A>T	Success	NC_000023.11(NM_001323289.2):c.65-2A>T	NC_000023.11:g.18510818A>T	N/A	N/A
NM_001323289.2:c.1244_1245del	Success	NM_001323289.2:c.1244_1245del	N/A	NM_001323289.2:r.(1244_1245del)	NM_001323289.2(NP_001310218.1):p.(Thr415Argfs*3)
NM_001323289.2:c.1988del	Success	NM_001323289.2:c.1988del	N/A	NM_001323289.2:r.(1988del)	NM_001323289.2(NP_001310218.1):p.(Ser663Trpfs*121)
NM_001323289.2:c.103A>C	Success	NM_001323289.2:c.103A>C	N/A	NM_001323289.2:r.(103a>c)	NM_001323289.2(NP_001310218.1):p.(Thr35Pro)
NC_000023.11:g.18564468_18564474delinsGCAGA	Success	NC_000023.11:g.18564468_18564474delinsGCAGA	N/A	N/A	N/A

## Sheet: variantvalidator_output
Column1	Column2	Column3	Column4	Column5	Column6	Column7	Column8	Column9	Column10	Column11	Column12	Column13	Column14	Column15	Column16	Column17	Column18	Column19	Column20	Column21	Column22	Column23	Column24	Column25	Column26
# Job ID:1a205763-6114-48fe-8f64-773e2dadaf32
# Metadata: variantvalidator_version: 2.1.1.dev103+gced0497, variantvalidator_hgvs_version: 2.2.1.dev0+g69b1a7c.d20230119, vvta_version: vvta_2022_11_1, vvseqrepo_db: VV_SR_2022_11/master, vvdb_version: vvdb_2022_11, options: transcript|genomic|protein|refseqgene|lrg|vcf|gene_info|tx_name|alt_loci
Input	Warnings	Select transcript	HGVS_transcript	HGVS_intronic_chr_context	HGVS_intronic_rsg_context	HGVS_RefSeqGene	HGVS_LRG	HGVS_LRG_transcript	HGVS_Predicted_Protein	HGVS_Genomic_GRCh37	HGVS_Genomic_GRCh38	GRCh37_CHR	GRCh37_POS	GRCh37_ID	GRCh37_REF	GRCh37_ALT	GRCh38_CHR	GRCh38_POS	GRCh38_ID	GRCh38_REF	GRCh38_ALT	Gene_Symbol	HGNC_Gene_ID	Transcript_description	Alt_genomic_loci
NM_003159.2:c.668T>G	A more recent version of the selected reference sequence NM_003159.2 is available (NM_003159.3): NM_003159.3:c.668T>G MUST be fully validated prior to use in reports: select_variants=NM_003159.3:c.668T>G	False	NM_003159.2:c.668T>G			NG_008475.1:g.167463T>G			NP_003150.1:p.(Ile223Ser)	NC_000023.10:g.18606187T>G	NC_000023.11:g.18588067T>G	X	18606187	.	T	G	X	18588067	.	T	G	CDKL5	HGNC:11411	Homo sapiens cyclin dependent kinase like 5 (CDKL5), transcript variant I, mRNA
NM_003159.2:c.529T>C	A more recent version of the selected reference sequence NM_003159.2 is available (NM_003159.3): NM_003159.3:c.529T>C MUST be fully validated prior to use in reports: select_variants=NM_003159.3:c.529T>C	False	NM_003159.2:c.529T>C			NG_008475.1:g.163724T>C			NP_003150.1:p.(Tyr177His)	NC_000023.10:g.18602448T>C	NC_000023.11:g.18584328T>C	X	18602448	.	T	C	X	18584328	.	T	C	CDKL5	HGNC:11411	Homo sapiens cyclin dependent kinase like 5 (CDKL5), transcript variant I, mRNA
NM_001323289.2:c.2322del		MANE	NM_001323289.2:c.2322del			NG_008475.1:g.199308del			NP_001310218.1:p.(Glu775ArgfsTer9)	NC_000023.10:g.18638032del	NC_000023.11:g.18619912del	X	18638027	.	GA	G	X	18619907	.	GA	G	CDKL5	HGNC:11411	Homo sapiens cyclin dependent kinase like 5 (CDKL5), transcript variant III, mRNA
NC_000023.11(NM_003159.3):c.99+5G>A		False	NM_003159.3:c.99+5G>A	NC_000023.11(NM_003159.3):c.99+5G>A					NP_003150.1:p.?	NC_000023.10:g.18528979G>A	NC_000023.11:g.18510859G>A	X	18528979	.	G	A	X	18510859	.	G	A	CDKL5	HGNC:11411	Homo sapiens cyclin dependent kinase like 5 (CDKL5), transcript variant I, mRNA
NM_003159.2:c.1498_1501dup	A more recent version of the selected reference sequence NM_003159.2 is available (NM_003159.3): NM_003159.3:c.1498_1501dup MUST be fully validated prior to use in reports: select_variants=NM_003159.3:c.1498_1501dup	False	NM_003159.2:c.1498_1501dup			NG_008475.1:g.183818_183821dup			NP_003150.1:p.(Leu501GlnfsTer4)	NC_000023.10:g.18622542_18622545dup	NC_000023.11:g.18604422_18604425dup	X	18622540	.	G	GCAAC	X	18604420	.	G	GCAAC	CDKL5	HGNC:11411	Homo sapiens cyclin dependent kinase like 5 (CDKL5), transcript variant I, mRNA
NM_001323289.2:c.2374dup		MANE	NM_001323289.2:c.2374dup			NG_008475.1:g.199360dup			NP_001310218.1:p.(Thr792AsnfsTer9)	NC_000023.10:g.18638084dup	NC_000023.11:g.18619964dup	X	18638081	.	C	CA	X	18619961	.	C	CA	CDKL5	HGNC:11411	Homo sapiens cyclin dependent kinase like 5 (CDKL5), transcript variant III, mRNA
NM_001323289.2:c.533G>T		MANE	NM_001323289.2:c.533G>T			NG_008475.1:g.163728G>T			NP_001310218.1:p.(Arg178Leu)	NC_000023.10:g.18602452G>T	NC_000023.11:g.18584332G>T	X	18602452	.	G	T	X	18584332	.	G	T	CDKL5	HGNC:11411	Homo sapiens cyclin dependent kinase like 5 (CDKL5), transcript variant III, mRNA
NC_000023.11:g.18582354_18626826del		False	NM_001037343.2:c.463+404_2497-1545del	NC_000023.11(NM_001037343.2):c.463+404_2497-1545del					NP_001032420.1:p.?	NC_000023.10:g.18600474_18644946del	NC_000023.11:g.18582354_18626826del	X	18600473	.	AGAACATTTTCATTTGTTCCCTCTAAATGTTCAATGAATGGGGTTAGTCATGTATAATATTACAGCTTTTGATTGAATGTATAGGGAAATTTTTTTAGTTGTACTCTCTCCTAGTAGAAAATTGTCTGTGTCTCCCATGTAGATAACTCTGTATTAAGCTCTATTAAACATTTAAATTAAAATAATTCAGAAAAAATTTTAGATTGTATGTTAGGGTCATGGGTCACTTTTTAAAATAATAGTTTTGCCTAACCTGTATGCTGAAAAATGAACACTTGATTTTTTAAATGTCTTTTTTCATATATTTAAATATAATCACAAATACAATGTAAACCTCCACATATAACTAAGAATCCATCTCCTTATAAGGAAAAATTAGATTAGATTAGTGCATAGGAG…	A	X	18582353	.	AGAACATTTTCATTTGTTCCCTCTAAATGTTCAATGAATGGGGTTAGTCATGTATAATATTACAGCTTTTGATTGAATGTATAGGGAAATTTTTTTAGTTGTACTCTCTCCTAGTAGAAAATTGTCTGTGTCTCCCATGTAGATAACTCTGTATTAAGCTCTATTAAACATTTAAATTAAAATAATTCAGAAAAAATTTTAGATTGTATGTTAGGGTCATGGGTCACTTTTTAAAATAATAGTTTTGCCTAACCTGTATGCTGAAAAATGAACACTTGATTTTTTAAATGTCTTTTTTCATATATTTAAATATAATCACAAATACAATGTAAACCTCCACATATAACTAAGAATCCATCTCCTTATAAGGAAAAATTAGATTAGATTAGTGCATAGGAG…	A	CDKL5	HGNC:11411	Homo sapiens cyclin dependent kinase like 5 (CDKL5), transcript variant II, mRNA
NC_000023.11:g.18582354_18626826del		MANE	NM_001323289.2:c.463+404_2497-1545del	NC_000023.11(NM_001323289.2):c.463+404_2497-1545del	NG_008475.1(NM_001323289.2):c.463+404_2497-1545del	NG_008475.1:g.161750_206222del			NP_001310218.1:p.?	NC_000023.10:g.18600474_18644946del	NC_000023.11:g.18582354_18626826del	X	18600473	.	AGAACATTTTCATTTGTTCCCTCTAAATGTTCAATGAATGGGGTTAGTCATGTATAATATTACAGCTTTTGATTGAATGTATAGGGAAATTTTTTTAGTTGTACTCTCTCCTAGTAGAAAATTGTCTGTGTCTCCCATGTAGATAACTCTGTATTAAGCTCTATTAAACATTTAAATTAAAATAATTCAGAAAAAATTTTAGATTGTATGTTAGGGTCATGGGTCACTTTTTAAAATAATAGTTTTGCCTAACCTGTATGCTGAAAAATGAACACTTGATTTTTTAAATGTCTTTTTTCATATATTTAAATATAATCACAAATACAATGTAAACCTCCACATATAACTAAGAATCCATCTCCTTATAAGGAAAAATTAGATTAGATTAGTGCATAGGAG…	A	X	18582353	.	AGAACATTTTCATTTGTTCCCTCTAAATGTTCAATGAATGGGGTTAGTCATGTATAATATTACAGCTTTTGATTGAATGTATAGGGAAATTTTTTTAGTTGTACTCTCTCCTAGTAGAAAATTGTCTGTGTCTCCCATGTAGATAACTCTGTATTAAGCTCTATTAAACATTTAAATTAAAATAATTCAGAAAAAATTTTAGATTGTATGTTAGGGTCATGGGTCACTTTTTAAAATAATAGTTTTGCCTAACCTGTATGCTGAAAAATGAACACTTGATTTTTTAAATGTCTTTTTTCATATATTTAAATATAATCACAAATACAATGTAAACCTCCACATATAACTAAGAATCCATCTCCTTATAAGGAAAAATTAGATTAGATTAGTGCATAGGAG…	A	CDKL5	HGNC:11411	Homo sapiens cyclin dependent kinase like 5 (CDKL5), transcript variant III, mRNA
NC_000023.11:g.18582354_18626826del		False	NM_003159.3:c.463+404_2497-1545del	NC_000023.11(NM_003159.3):c.463+404_2497-1545del					NP_003150.1:p.?	NC_000023.10:g.18600474_18644946del	NC_000023.11:g.18582354_18626826del	X	18600473	.	AGAACATTTTCATTTGTTCCCTCTAAATGTTCAATGAATGGGGTTAGTCATGTATAATATTACAGCTTTTGATTGAATGTATAGGGAAATTTTTTTAGTTGTACTCTCTCCTAGTAGAAAATTGTCTGTGTCTCCCATGTAGATAACTCTGTATTAAGCTCTATTAAACATTTAAATTAAAATAATTCAGAAAAAATTTTAGATTGTATGTTAGGGTCATGGGTCACTTTTTAAAATAATAGTTTTGCCTAACCTGTATGCTGAAAAATGAACACTTGATTTTTTAAATGTCTTTTTTCATATATTTAAATATAATCACAAATACAATGTAAACCTCCACATATAACTAAGAATCCATCTCCTTATAAGGAAAAATTAGATTAGATTAGTGCATAGGAG…	A	X	18582353	.	AGAACATTTTCATTTGTTCCCTCTAAATGTTCAATGAATGGGGTTAGTCATGTATAATATTACAGCTTTTGATTGAATGTATAGGGAAATTTTTTTAGTTGTACTCTCTCCTAGTAGAAAATTGTCTGTGTCTCCCATGTAGATAACTCTGTATTAAGCTCTATTAAACATTTAAATTAAAATAATTCAGAAAAAATTTTAGATTGTATGTTAGGGTCATGGGTCACTTTTTAAAATAATAGTTTTGCCTAACCTGTATGCTGAAAAATGAACACTTGATTTTTTAAATGTCTTTTTTCATATATTTAAATATAATCACAAATACAATGTAAACCTCCACATATAACTAAGAATCCATCTCCTTATAAGGAAAAATTAGATTAGATTAGTGCATAGGAG…	A	CDKL5	HGNC:11411	Homo sapiens cyclin dependent kinase like 5 (CDKL5), transcript variant I, mRNA
NM_001323289.2:c.533G>A		MANE	NM_001323289.2:c.533G>A			NG_008475.1:g.163728G>A			NP_001310218.1:p.(Arg178Gln)	NC_000023.10:g.18602452G>A	NC_000023.11:g.18584332G>A	X	18602452	.	G	A	X	18584332	.	G	A	CDKL5	HGNC:11411	Homo sapiens cyclin dependent kinase like 5 (CDKL5), transcript variant III, mRNA
NM_003159.2:c.351T>A	A more recent version of the selected reference sequence NM_003159.2 is available (NM_003159.3): NM_003159.3:c.351T>A MUST be fully validated prior to use in reports: select_variants=NM_003159.3:c.351T>A	False	NM_003159.2:c.351T>A			NG_008475.1:g.159312T>A			NP_003150.1:p.(Tyr117Ter)	NC_000023.10:g.18598036T>A	NC_000023.11:g.18579916T>A	X	18598036	.	T	A	X	18579916	.	T	A	CDKL5	HGNC:11411	Homo sapiens cyclin dependent kinase like 5 (CDKL5), transcript variant I, mRNA
NM_003159.2:c.623del	A more recent version of the selected reference sequence NM_003159.2 is available (NM_003159.3): NM_003159.3:c.623del MUST be fully validated prior to use in reports: select_variants=NM_003159.3:c.623del	False	NM_003159.2:c.623del			NG_008475.1:g.167418del			NP_003150.1:p.(Gln208ArgfsTer20)	NC_000023.10:g.18606142del	NC_000023.11:g.18588022del	X	18606141	.	CA	C	X	18588021	.	CA	C	CDKL5	HGNC:11411	Homo sapiens cyclin dependent kinase like 5 (CDKL5), transcript variant I, mRNA
NM_003159.2:c.2323_2326del	A more recent version of the selected reference sequence NM_003159.2 is available (NM_003159.3): NM_003159.3:c.2323_2326del MUST be fully validated prior to use in reports: select_variants=NM_003159.3:c.2323_2326del	False	NM_003159.2:c.2323_2326del			NG_008475.1:g.199309_199312del			NP_003150.1:p.(Glu775SerfsTer8)	NC_000023.10:g.18638033_18638036del	NC_000023.11:g.18619913_18619916del	X	18638031	.	AAGAG	A	X	18619911	.	AAGAG	A	CDKL5	HGNC:11411	Homo sapiens cyclin dependent kinase like 5 (CDKL5), transcript variant I, mRNA
NM_003159.2:c.784T>C	A more recent version of the selected reference sequence NM_003159.2 is available (NM_003159.3): NM_003159.3:c.784T>C MUST be fully validated prior to use in reports: select_variants=NM_003159.3:c.784T>C	False	NM_003159.2:c.784T>C			NG_008475.1:g.174783T>C			NP_003150.1:p.(Tyr262His)	NC_000023.10:g.18613507T>C	NC_000023.11:g.18595387T>C	X	18613507	.	T	C	X	18595387	.	T	C	CDKL5	HGNC:11411	Homo sapiens cyclin dependent kinase like 5 (CDKL5), transcript variant I, mRNA
NM_001323289.2:c.364G>A		MANE	NM_001323289.2:c.364G>A			NG_008475.1:g.159325G>A			NP_001310218.1:p.(Ala122Thr)	NC_000023.10:g.18598049G>A	NC_000023.11:g.18579929G>A	X	18598049	.	G	A	X	18579929	.	G	A	CDKL5	HGNC:11411	Homo sapiens cyclin dependent kinase like 5 (CDKL5), transcript variant III, mRNA
NM_001323289.2:c.1675C>T		MANE	NM_001323289.2:c.1675C>T			NG_008475.1:g.183995C>T			NP_001310218.1:p.(Arg559Ter)	NC_000023.10:g.18622719C>T	NC_000023.11:g.18604599C>T	X	18622719	.	C	T	X	18604599	.	C	T	CDKL5	HGNC:11411	Homo sapiens cyclin dependent kinase like 5 (CDKL5), transcript variant III, mRNA
NM_001323289.2:c.1976_1977del		MANE	NM_001323289.2:c.1976_1977del			NG_008475.1:g.188238_188239del			NP_001310218.1:p.(Val659GlyfsTer23)	NC_000023.10:g.18626962_18626963del	NC_000023.11:g.18608842_18608843del	X	18626959	.	CTG	C	X	18608839	.	CTG	C	CDKL5	HGNC:11411	Homo sapiens cyclin dependent kinase like 5 (CDKL5), transcript variant III, mRNA
NM_001323289.2:c.1165C>T		MANE	NM_001323289.2:c.1165C>T			NG_008475.1:g.183485C>T			NP_001310218.1:p.(Gln389Ter)	NC_000023.10:g.18622209C>T	NC_000023.11:g.18604089C>T	X	18622209	.	C	T	X	18604089	.	C	T	CDKL5	HGNC:11411	Homo sapiens cyclin dependent kinase like 5 (CDKL5), transcript variant III, mRNA
NC_000023.11(NM_003159.3):c.65-1G>A		False	NM_003159.3:c.65-1G>A	NC_000023.11(NM_003159.3):c.65-1G>A					NP_003150.1:p.?	NC_000023.10:g.18528939G>A	NC_000023.11:g.18510819G>A	X	18528939	.	G	A	X	18510819	.	G	A	CDKL5	HGNC:11411	Homo sapiens cyclin dependent kinase like 5 (CDKL5), transcript variant I, mRNA
NM_001323289.2:c.1354C>T		MANE	NM_001323289.2:c.1354C>T			NG_008475.1:g.183674C>T			NP_001310218.1:p.(Gln452Ter)	NC_000023.10:g.18622398C>T	NC_000023.11:g.18604278C>T	X	18622398	.	C	T	X	18604278	.	C	T	CDKL5	HGNC:11411	Homo sapiens cyclin dependent kinase like 5 (CDKL5), transcript variant III, mRNA
NM_001323289.2:c.629del		MANE	NM_001323289.2:c.629del			NG_008475.1:g.167424del			NP_001310218.1:p.(Leu210TyrfsTer18)	NC_000023.10:g.18606148del	NC_000023.11:g.18588028del	X	18606145	.	CT	C	X	18588025	.	CT	C	CDKL5	HGNC:11411	Homo sapiens cyclin dependent kinase like 5 (CDKL5), transcript variant III, mRNA
NM_001323289.2:c.175C>T		MANE	NM_001323289.2:c.175C>T			NG_008475.1:g.154779C>T			NP_001310218.1:p.(Arg59Ter)	NC_000023.10:g.18593503C>T	NC_000023.11:g.18575383C>T	X	18593503	.	C	T	X	18575383	.	C	T	CDKL5	HGNC:11411	Homo sapiens cyclin dependent kinase like 5 (CDKL5), transcript variant III, mRNA
NM_001323289.2:c.595T>C		MANE	NM_001323289.2:c.595T>C			NG_008475.1:g.167390T>C			NP_001310218.1:p.(Cys199Arg)	NC_000023.10:g.18606114T>C	NC_000023.11:g.18587994T>C	X	18606114	.	T	C	X	18587994	.	T	C	CDKL5	HGNC:11411	Homo sapiens cyclin dependent kinase like 5 (CDKL5), transcript variant III, mRNA
NM_001323289.2:c.400C>T		MANE	NM_001323289.2:c.400C>T			NG_008475.1:g.159361C>T			NP_001310218.1:p.(Arg134Ter)	NC_000023.10:g.18598085C>T	NC_000023.11:g.18579965C>T	X	18598085	.	C	T	X	18579965	.	C	T	CDKL5	HGNC:11411	Homo sapiens cyclin dependent kinase like 5 (CDKL5), transcript variant III, mRNA
NC_000023.11(NM_003159.3):c.2046+1G>A		False	NM_003159.3:c.2046+1G>A	NC_000023.11(NM_003159.3):c.2046+1G>A					NP_003150.1:p.?	NC_000023.10:g.18627033G>A	NC_000023.11:g.18608913G>A	X	18627033	.	G	A	X	18608913	.	G	A	CDKL5	HGNC:11411	Homo sapiens cyclin dependent kinase like 5 (CDKL5), transcript variant I, mRNA
NM_001323289.2:c.215T>C		MANE	NM_001323289.2:c.215T>C			NG_008475.1:g.154819T>C			NP_001310218.1:p.(Ile72Thr)	NC_000023.10:g.18593543T>C	NC_000023.11:g.18575423T>C	X	18593543	.	T	C	X	18575423	.	T	C	CDKL5	HGNC:11411	Homo sapiens cyclin dependent kinase like 5 (CDKL5), transcript variant III, mRNA
NM_001323289.2:c.608A>G		MANE	NM_001323289.2:c.608A>G			NG_008475.1:g.167403A>G			NP_001310218.1:p.(Glu203Gly)	NC_000023.10:g.18606127A>G	NC_000023.11:g.18588007A>G	X	18606127	.	A	G	X	18588007	.	A	G	CDKL5	HGNC:11411	Homo sapiens cyclin dependent kinase like 5 (CDKL5), transcript variant III, mRNA
NM_001323289.2:c.412C>G		MANE	NM_001323289.2:c.412C>G			NG_008475.1:g.161295C>G			NP_001310218.1:p.(Pro138Ala)	NC_000023.10:g.18600019C>G	NC_000023.11:g.18581899C>G	X	18600019	.	C	G	X	18581899	.	C	G	CDKL5	HGNC:11411	Homo sapiens cyclin dependent kinase like 5 (CDKL5), transcript variant III, mRNA
NM_001323289.2:c.470C>T		MANE	NM_001323289.2:c.470C>T			NG_008475.1:g.163665C>T			NP_001310218.1:p.(Ala157Val)	NC_000023.10:g.18602389C>T	NC_000023.11:g.18584269C>T	X	18602389	.	C	T	X	18584269	.	C	T	CDKL5	HGNC:11411	Homo sapiens cyclin dependent kinase like 5 (CDKL5), transcript variant III, mRNA
NM_001323289.2:c.587C>G		MANE	NM_001323289.2:c.587C>G			NG_008475.1:g.167382C>G			NP_001310218.1:p.(Ser196Trp)	NC_000023.10:g.18606106C>G	NC_000023.11:g.18587986C>G	X	18606106	.	C	G	X	18587986	.	C	G	CDKL5	HGNC:11411	Homo sapiens cyclin dependent kinase like 5 (CDKL5), transcript variant III, mRNA
NM_001323289.2:c.934A>T		MANE	NM_001323289.2:c.934A>T			NG_008475.1:g.177966A>T			NP_001310218.1:p.(Lys312Ter)	NC_000023.10:g.18616690A>T	NC_000023.11:g.18598570A>T	X	18616690	.	A	T	X	18598570	.	A	T	CDKL5	HGNC:11411	Homo sapiens cyclin dependent kinase like 5 (CDKL5), transcript variant III, mRNA
NM_001323289.2:c.46del		MANE	NM_001323289.2:c.46del			NG_008475.1:g.86538del			NP_001310218.1:p.(Val18LeufsTer2)	NC_000023.10:g.18525262del	NC_000023.11:g.18507142del	X	18525260	.	TC	T	X	18507140	.	TC	T	CDKL5	HGNC:11411	Homo sapiens cyclin dependent kinase like 5 (CDKL5), transcript variant III, mRNA
NM_001323289.2:c.725del		MANE	NM_001323289.2:c.725del			NG_008475.1:g.167520del			NP_001310218.1:p.(Pro242LeufsTer25)	NC_000023.10:g.18606244del	NC_000023.11:g.18588124del	X	18606242	.	TC	T	X	18588122	.	TC	T	CDKL5	HGNC:11411	Homo sapiens cyclin dependent kinase like 5 (CDKL5), transcript variant III, mRNA
NC_000023.11:g.18209153_19223560del	No transcripts found that fully overlap the described variation in the genomic sequence	None								NC_000023.10:g.18227273_19241680del	NC_000023.11:g.18209153_19223560del	X	18227272	.	GCAATAAATGTCCATGAGTCAATATTAATATGAATATACATAATTGAATAAATAAATAGGAGATAAAGGACAGCTCTCCCTTGCAAATGCATTCCAATTAATAAATCCAGAAGGAATGAGGGAGACAGAGAATCAACATAAGGCACACACCACAATAATGGCTGCTGCAGGTAAAATCCATGCATGGATACTAACTTGTCTTGGTGAGTTGAAGAGAAACAGGATATTAGCAGAGTCTCAAAATCCCCTGCCACCCAAAATCTTTATCGTGGGCAATGGGGAAAAATAGTAACTTTACTGTGGAAAAATCTGGAAAACATCATGTTAACCAAGTGATCAATGTTAACATCACCAATAAAAAAAATATCAACACCACCTATCCCCCAATATGATTCAATG…	G	X	18209152	.	GCAATAAATGTCCATGAGTCAATATTAATATGAATATACATAATTGAATAAATAAATAGGAGATAAAGGACAGCTCTCCCTTGCAAATGCATTCCAATTAATAAATCCAGAAGGAATGAGGGAGACAGAGAATCAACATAAGGCACACACCACAATAATGGCTGCTGCAGGTAAAATCCATGCATGGATACTAACTTGTCTTGGTGAGTTGAAGAGAAACAGGATATTAGCAGAGTCTCAAAATCCCCTGCCACCCAAAATCTTTATCGTGGGCAATGGGGAAAAATAGTAACTTTACTGTGGAAAAATCTGGAAAACATCATGTTAACCAAGTGATCAATGTTAACATCACCAATAAAAAAAATATCAACACCACCTATCCCCCAATATGATTCAATG…	G
NC_000023.11(NM_001323289.2):c.65-2A>T		MANE	NM_001323289.2:c.65-2A>T	NC_000023.11(NM_001323289.2):c.65-2A>T	NG_008475.1(NM_001323289.2):c.65-2A>T	NG_008475.1:g.90214A>T			NP_001310218.1:p.?	NC_000023.10:g.18528938A>T	NC_000023.11:g.18510818A>T	X	18528938	.	A	T	X	18510818	.	A	T	CDKL5	HGNC:11411	Homo sapiens cyclin dependent kinase like 5 (CDKL5), transcript variant III, mRNA
NM_001323289.2:c.1244_1245del		MANE	NM_001323289.2:c.1244_1245del			NG_008475.1:g.183564_183565del			NP_001310218.1:p.(Thr415ArgfsTer3)	NC_000023.10:g.18622288_18622289del	NC_000023.11:g.18604168_18604169del	X	18622286	.	AAC	A	X	18604166	.	AAC	A	CDKL5	HGNC:11411	Homo sapiens cyclin dependent kinase like 5 (CDKL5), transcript variant III, mRNA
NM_001323289.2:c.1988del		MANE	NM_001323289.2:c.1988del			NG_008475.1:g.188250del			NP_001310218.1:p.(Ser663TrpfsTer121)	NC_000023.10:g.18626974del	NC_000023.11:g.18608854del	X	18626973	.	TC	T	X	18608853	.	TC	T	CDKL5	HGNC:11411	Homo sapiens cyclin dependent kinase like 5 (CDKL5), transcript variant III, mRNA
NM_001323289.2:c.103A>C		MANE	NM_001323289.2:c.103A>C			NG_008475.1:g.143876A>C			NP_001310218.1:p.(Thr35Pro)	NC_000023.10:g.18582600A>C	NC_000023.11:g.18564480A>C	X	18582600	.	A	C	X	18564480	.	A	C	CDKL5	HGNC:11411	Homo sapiens cyclin dependent kinase like 5 (CDKL5), transcript variant III, mRNA
NC_000023.11:g.18564468_18564474delinsGCAGA		False	NM_001037343.2:c.100-9_100-3delinsGCAGA	NC_000023.11(NM_001037343.2):c.100-9_100-3delinsGCAGA					NP_001032420.1:p.?	NC_000023.10:g.18582588_18582594delinsGCAGA	NC_000023.11:g.18564468_18564474delinsGCAGA	X	18582588	.	CCCTTGC	GCAGA	X	18564468	.	CCCTTGC	GCAGA	CDKL5	HGNC:11411	Homo sapiens cyclin dependent kinase like 5 (CDKL5), transcript variant II, mRNA
NC_000023.11:g.18564468_18564474delinsGCAGA		MANE	NM_001323289.2:c.100-9_100-3delinsGCAGA	NC_000023.11(NM_001323289.2):c.100-9_100-3delinsGCAGA	NG_008475.1(NM_001323289.2):c.100-9_100-3delinsGCAGA	NG_008475.1:g.143864_143870delinsGCAGA			NP_001310218.1:p.?	NC_000023.10:g.18582588_18582594delinsGCAGA	NC_000023.11:g.18564468_18564474delinsGCAGA	X	18582588	.	CCCTTGC	GCAGA	X	18564468	.	CCCTTGC	GCAGA	CDKL5	HGNC:11411	Homo sapiens cyclin dependent kinase like 5 (CDKL5), transcript variant III, mRNA
NC_000023.11:g.18564468_18564474delinsGCAGA		False	NM_003159.3:c.100-9_100-3delinsGCAGA	NC_000023.11(NM_003159.3):c.100-9_100-3delinsGCAGA					NP_003150.1:p.?	NC_000023.10:g.18582588_18582594delinsGCAGA	NC_000023.11:g.18564468_18564474delinsGCAGA	X	18582588	.	CCCTTGC	GCAGA	X	18564468	.	CCCTTGC	GCAGA	CDKL5	HGNC:11411	Homo sapiens cyclin dependent kinase like 5 (CDKL5), transcript variant I, mRNA
